# Supplementary material for: Data for isolation and properties analysis of diastereomers of a mono-substituted phosphoryl guanidine trideoxyribonucleotide
Source: Data Brief. 2019 Jun 20;25:104148. doi: 10.1016/j.dib.2019.104148 (PMC6609727; doi:10.1016/j.dib.2019.104148)
Supplement: Multimedia component 1 [file mmc1.zip]

Archive with 1 entries (1 files):
- dib_104148_mmc1.pdb
