# Supplementary material for: Data for isolation and properties analysis of diastereomers of a mono-substituted phosphoryl guanidine trideoxyribonucleotide
Source: Data Brief. 2019 Jun 20;25:104148. doi: 10.1016/j.dib.2019.104148 (PMC6609727; doi:10.1016/j.dib.2019.104148)
Supplement: Multimedia component 1 [file mmc1.zip › dib_104148_mmc1.pdb]

ATOM      1  H5T DT5     1       4.419  -3.739  -1.549  1.00  0.00           H  
ATOM      2  O5' DT5     1       4.192  -4.726  -1.606  1.00  0.00           O  
ATOM      3  C5' DT5     1       5.435  -5.407  -1.474  1.00  0.00           C  
ATOM      4 H5'1 DT5     1       5.927  -5.324  -2.386  1.00  0.00           H  
ATOM      5 H5'2 DT5     1       5.131  -6.440  -1.302  1.00  0.00           H  
ATOM      6  C4' DT5     1       6.361  -4.892  -0.380  1.00  0.00           C  
ATOM      7  H4' DT5     1       7.174  -5.642  -0.304  1.00  0.00           H  
ATOM      8  O4' DT5     1       6.841  -3.590  -0.642  1.00  0.00           O  
ATOM      9  C1' DT5     1       7.184  -2.840   0.530  1.00  0.00           C  
ATOM     10  H1' DT5     1       8.164  -3.090   0.859  1.00  0.00           H  
ATOM     11  N1  DT5     1       7.180  -1.371   0.475  1.00  0.00           N  
ATOM     12  C6  DT5     1       6.094  -0.741  -0.124  1.00  0.00           C  
ATOM     13  H6  DT5     1       5.377  -1.275  -0.703  1.00  0.00           H  
ATOM     14  C5  DT5     1       5.899   0.625   0.128  1.00  0.00           C  
ATOM     15  C7  DT5     1       4.624   1.377  -0.302  1.00  0.00           C  
ATOM     16  H71 DT5     1       4.190   0.985  -1.207  1.00  0.00           H  
ATOM     17  H72 DT5     1       3.933   1.360   0.458  1.00  0.00           H  
ATOM     18  H73 DT5     1       4.932   2.434  -0.459  1.00  0.00           H  
ATOM     19  C4  DT5     1       6.901   1.396   0.798  1.00  0.00           C  
ATOM     20  O4  DT5     1       6.869   2.640   0.969  1.00  0.00           O  
ATOM     21  N3  DT5     1       7.956   0.641   1.263  1.00  0.00           N  
ATOM     22  H3  DT5     1       8.690   1.048   1.882  1.00  0.00           H  
ATOM     23  C2  DT5     1       8.162  -0.667   1.154  1.00  0.00           C  
ATOM     24  O2  DT5     1       9.142  -1.110   1.782  1.00  0.00           O  
ATOM     25  C3' DT5     1       5.738  -4.859   0.978  1.00  0.00           C  
ATOM     26  H3' DT5     1       4.702  -5.037   0.979  1.00  0.00           H  
ATOM     27  C2' DT5     1       6.135  -3.438   1.504  1.00  0.00           C  
ATOM     28 H2'1 DT5     1       5.209  -2.850   1.505  1.00  0.00           H  
ATOM     29 H2'2 DT5     1       6.464  -3.540   2.505  1.00  0.00           H  
ATOM     30  O3' DT5     1       6.405  -5.772   1.733  1.00  0.00           O  
ATOM     31  P    DC     2       5.831  -7.244   2.082  1.00  0.00           P  
ATOM     32  O1P  DC     2       6.853  -7.967   2.957  1.00  0.00           O  
ATOM     33  O2P  DC     2       5.227  -7.849   0.895  1.00  0.00           O  
ATOM     34  O5'  DC     2       4.630  -6.903   3.044  1.00  0.00           O  
ATOM     35  C5'  DC     2       4.885  -6.302   4.361  1.00  0.00           C  
ATOM     36 H5'1  DC     2       5.492  -5.530   4.294  1.00  0.00           H  
ATOM     37 H5'2  DC     2       5.300  -7.037   5.083  1.00  0.00           H  
ATOM     38  C4'  DC     2       3.642  -5.846   5.035  1.00  0.00           C  
ATOM     39  H4'  DC     2       3.114  -6.752   5.295  1.00  0.00           H  
ATOM     40  O4'  DC     2       4.004  -5.212   6.241  1.00  0.00           O  
ATOM     41  C1'  DC     2       3.341  -3.960   6.233  1.00  0.00           C  
ATOM     42  H1'  DC     2       2.362  -4.165   6.569  1.00  0.00           H  
ATOM     43  N1   DC     2       4.231  -3.011   6.990  1.00  0.00           N  
ATOM     44  C6   DC     2       5.489  -2.608   6.505  1.00  0.00           C  
ATOM     45  H6   DC     2       5.847  -3.105   5.573  1.00  0.00           H  
ATOM     46  C5   DC     2       6.259  -1.744   7.238  1.00  0.00           C  
ATOM     47  H5   DC     2       7.264  -1.450   6.883  1.00  0.00           H  
ATOM     48  C4   DC     2       5.706  -1.213   8.402  1.00  0.00           C  
ATOM     49  N4   DC     2       6.235  -0.189   8.953  1.00  0.00           N  
ATOM     50  H41  DC     2       5.876   0.068   9.871  1.00  0.00           H  
ATOM     51  H42  DC     2       6.991   0.276   8.546  1.00  0.00           H  
ATOM     52  N3   DC     2       4.557  -1.586   8.912  1.00  0.00           N  
ATOM     53  C2   DC     2       3.847  -2.534   8.267  1.00  0.00           C  
ATOM     54  O2   DC     2       2.778  -2.988   8.816  1.00  0.00           O  
ATOM     55  C3'  DC     2       2.813  -4.885   4.108  1.00  0.00           C  
ATOM     56  H3'  DC     2       3.138  -4.895   3.093  1.00  0.00           H  
ATOM     57  C2'  DC     2       3.140  -3.533   4.760  1.00  0.00           C  
ATOM     58 H2'1  DC     2       4.046  -3.190   4.298  1.00  0.00           H  
ATOM     59 H2'2  DC     2       2.387  -2.829   4.638  1.00  0.00           H  
ATOM     60  O3'  DC     2       1.416  -5.090   4.158  1.00  0.00           O  
ATOM     61  P   GRA     3       0.287  -4.561   3.071  1.00  0.00           P  
ATOM     62  O1P GRA     3      -1.034  -5.083   3.436  1.00  0.00           O  
ATOM     63  O5' GRA     3       0.296  -2.953   3.417  1.00  0.00           O  
ATOM     64  C5' GRA     3      -0.421  -2.358   4.470  1.00  0.00           C  
ATOM     65 H5'1 GRA     3      -0.132  -2.892   5.416  1.00  0.00           H  
ATOM     66 H5'2 GRA     3      -1.453  -2.585   4.306  1.00  0.00           H  
ATOM     67  C4' GRA     3      -0.272  -0.845   4.476  1.00  0.00           C  
ATOM     68  H4' GRA     3      -1.015  -0.365   5.110  1.00  0.00           H  
ATOM     69  O4' GRA     3       1.018  -0.517   4.837  1.00  0.00           O  
ATOM     70  C1' GRA     3       1.419   0.490   3.894  1.00  0.00           C  
ATOM     71  H1' GRA     3       1.036   1.429   4.258  1.00  0.00           H  
ATOM     72  C3' GRA     3      -0.548  -0.216   3.048  1.00  0.00           C  
ATOM     73  H3' GRA     3      -1.112  -0.850   2.361  1.00  0.00           H  
ATOM     74  C2' GRA     3       0.765   0.213   2.536  1.00  0.00           C  
ATOM     75 H2'1 GRA     3       1.159  -0.533   1.933  1.00  0.00           H  
ATOM     76 H2'2 GRA     3       0.711   1.196   2.067  1.00  0.00           H  
ATOM     77  O3' GRA     3      -1.242   1.060   3.264  1.00  0.00           O  
ATOM     78  N9  GRA     3       2.874   0.420   3.781  1.00  0.00           N  
ATOM     79  C8  GRA     3       3.655  -0.518   3.097  1.00  0.00           C  
ATOM     80  H8  GRA     3       3.215  -1.262   2.520  1.00  0.00           H  
ATOM     81  N7  GRA     3       4.925  -0.253   3.155  1.00  0.00           N  
ATOM     82  C5  GRA     3       5.037   0.818   4.082  1.00  0.00           C  
ATOM     83  C6  GRA     3       6.028   1.561   4.701  1.00  0.00           C  
ATOM     84  N6  GRA     3       7.242   1.223   4.643  1.00  0.00           N  
ATOM     85  H61 GRA     3       7.428   0.258   4.355  1.00  0.00           H  
ATOM     86  H62 GRA     3       7.917   1.680   5.233  1.00  0.00           H  
ATOM     87  N1  GRA     3       5.708   2.669   5.430  1.00  0.00           N  
ATOM     88  C2  GRA     3       4.394   2.933   5.639  1.00  0.00           C  
ATOM     89  H2  GRA     3       4.287   3.666   6.369  1.00  0.00           H  
ATOM     90  N3  GRA     3       3.327   2.288   5.212  1.00  0.00           N  
ATOM     91  C4  GRA     3       3.741   1.279   4.414  1.00  0.00           C  
ATOM     92  NP  GRA     3       0.968  -4.798   1.704  1.00  0.00           N  
ATOM     93  CN  GRA     3       0.382  -5.406   0.708  1.00  0.00           C  
ATOM     94  NC1 GRA     3       0.822  -6.560   0.251  1.00  0.00           N  
ATOM     95  NC2 GRA     3      -0.563  -4.758  -0.082  1.00  0.00           N  
ATOM     96  C31 GRA     3      -1.883  -5.369  -0.376  1.00  0.00           C  
ATOM     97  C32 GRA     3      -0.708  -3.314   0.009  1.00  0.00           C  
ATOM     98  C33 GRA     3       2.102  -7.185   0.748  1.00  0.00           C  
ATOM     99  C34 GRA     3       0.296  -7.256  -1.005  1.00  0.00           C  
ATOM    100  H11 GRA     3      -2.585  -4.846   0.292  1.00  0.00           H  
ATOM    101  H12 GRA     3      -2.126  -5.271  -1.415  1.00  0.00           H  
ATOM    102  H13 GRA     3      -1.953  -6.422  -0.084  1.00  0.00           H  
ATOM    103  H21 GRA     3      -0.044  -2.931   0.794  1.00  0.00           H  
ATOM    104  H22 GRA     3      -1.751  -2.873   0.191  1.00  0.00           H  
ATOM    105  H23 GRA     3      -0.311  -2.833  -0.939  1.00  0.00           H  
ATOM    106  H31 GRA     3       2.833  -6.416   0.792  1.00  0.00           H  
ATOM    107  H32 GRA     3       2.281  -7.972   0.114  1.00  0.00           H  
ATOM    108  H33 GRA     3       2.019  -7.472   1.775  1.00  0.00           H  
ATOM    109  H41 GRA     3       1.132  -7.483  -1.617  1.00  0.00           H  
ATOM    110  H42 GRA     3      -0.438  -6.714  -1.635  1.00  0.00           H  
ATOM    111  H43 GRA     3      -0.110  -8.173  -0.766  1.00  0.00           H  
ATOM    112  H3T GRA     3      -1.845   1.131   2.536  1.00  0.00           H  
TER     113      GRA     3 
END   
