# Supplementary material for: Data for isolation and properties analysis of diastereomers of a mono-substituted phosphoryl guanidine trideoxyribonucleotide
Source: Data Brief. 2019 Jun 20;25:104148. doi: 10.1016/j.dib.2019.104148 (PMC6609727; doi:10.1016/j.dib.2019.104148)
Supplement: Multimedia component 2 [file mmc2.zip › dib_104148_mmc2.pdb]

ATOM      1  H5T DT5     1       0.295   0.053   3.467  1.00  0.00           H  
ATOM      2  O5' DT5     1      -0.245   0.326   2.725  1.00  0.00           O  
ATOM      3  C5' DT5     1      -1.476  -0.283   2.876  1.00  0.00           C  
ATOM      4 H5'1 DT5     1      -2.171   0.495   2.416  1.00  0.00           H  
ATOM      5 H5'2 DT5     1      -1.747  -0.403   3.946  1.00  0.00           H  
ATOM      6  C4' DT5     1      -1.595  -1.622   2.085  1.00  0.00           C  
ATOM      7  H4' DT5     1      -2.705  -1.873   2.117  1.00  0.00           H  
ATOM      8  O4' DT5     1      -1.339  -1.479   0.683  1.00  0.00           O  
ATOM      9  C1' DT5     1      -0.553  -2.590   0.378  1.00  0.00           C  
ATOM     10  H1' DT5     1      -1.264  -3.302   0.002  1.00  0.00           H  
ATOM     11  N1  DT5     1       0.372  -2.093  -0.689  1.00  0.00           N  
ATOM     12  C6  DT5     1       1.294  -1.152  -0.311  1.00  0.00           C  
ATOM     13  H6  DT5     1       1.276  -0.691   0.594  1.00  0.00           H  
ATOM     14  C5  DT5     1       2.197  -0.605  -1.195  1.00  0.00           C  
ATOM     15  C7  DT5     1       3.168   0.463  -0.581  1.00  0.00           C  
ATOM     16  H71 DT5     1       3.155   1.245  -1.339  1.00  0.00           H  
ATOM     17  H72 DT5     1       2.692   0.884   0.281  1.00  0.00           H  
ATOM     18  H73 DT5     1       4.216   0.221  -0.529  1.00  0.00           H  
ATOM     19  C4  DT5     1       2.322  -1.115  -2.594  1.00  0.00           C  
ATOM     20  O4  DT5     1       3.014  -0.730  -3.586  1.00  0.00           O  
ATOM     21  N3  DT5     1       1.405  -2.193  -2.887  1.00  0.00           N  
ATOM     22  H3  DT5     1       1.285  -2.437  -3.826  1.00  0.00           H  
ATOM     23  C2  DT5     1       0.427  -2.654  -1.972  1.00  0.00           C  
ATOM     24  O2  DT5     1      -0.347  -3.476  -2.402  1.00  0.00           O  
ATOM     25  C3' DT5     1      -0.785  -2.774   2.727  1.00  0.00           C  
ATOM     26  H3' DT5     1      -0.236  -2.384   3.558  1.00  0.00           H  
ATOM     27  C2' DT5     1       0.250  -3.238   1.537  1.00  0.00           C  
ATOM     28 H2'1 DT5     1       1.171  -2.743   1.587  1.00  0.00           H  
ATOM     29 H2'2 DT5     1       0.287  -4.349   1.316  1.00  0.00           H  
ATOM     30  O3' DT5     1      -1.494  -3.903   3.178  1.00  0.00           O  
ATOM     31  P    DC     2      -1.566  -4.193   4.798  1.00  0.00           P  
ATOM     32  O1P  DC     2      -2.692  -5.110   5.129  1.00  0.00           O  
ATOM     33  O2P  DC     2      -1.588  -2.897   5.505  1.00  0.00           O  
ATOM     34  O5'  DC     2      -0.218  -4.985   5.121  1.00  0.00           O  
ATOM     35  C5'  DC     2       0.932  -4.352   4.687  1.00  0.00           C  
ATOM     36 H5'1  DC     2       0.848  -3.356   5.039  1.00  0.00           H  
ATOM     37 H5'2  DC     2       0.991  -4.465   3.617  1.00  0.00           H  
ATOM     38  C4'  DC     2       2.221  -4.904   5.234  1.00  0.00           C  
ATOM     39  H4'  DC     2       2.228  -4.877   6.319  1.00  0.00           H  
ATOM     40  O4'  DC     2       2.245  -6.213   4.720  1.00  0.00           O  
ATOM     41  C1'  DC     2       3.417  -6.349   3.908  1.00  0.00           C  
ATOM     42  H1'  DC     2       3.746  -7.370   4.290  1.00  0.00           H  
ATOM     43  N1   DC     2       3.139  -6.474   2.452  1.00  0.00           N  
ATOM     44  C6   DC     2       2.794  -5.413   1.673  1.00  0.00           C  
ATOM     45  H6   DC     2       2.605  -4.457   2.006  1.00  0.00           H  
ATOM     46  C5   DC     2       2.773  -5.575   0.329  1.00  0.00           C  
ATOM     47  H5   DC     2       2.572  -4.789  -0.369  1.00  0.00           H  
ATOM     48  C4   DC     2       3.250  -6.881  -0.128  1.00  0.00           C  
ATOM     49  N4   DC     2       3.376  -7.032  -1.384  1.00  0.00           N  
ATOM     50  H41  DC     2       3.637  -8.050  -1.699  1.00  0.00           H  
ATOM     51  H42  DC     2       2.992  -6.386  -2.019  1.00  0.00           H  
ATOM     52  N3   DC     2       3.413  -7.995   0.594  1.00  0.00           N  
ATOM     53  C2   DC     2       3.382  -7.792   1.861  1.00  0.00           C  
ATOM     54  O2   DC     2       3.471  -8.745   2.613  1.00  0.00           O  
ATOM     55  C3'  DC     2       3.562  -4.108   4.930  1.00  0.00           C  
ATOM     56  H3'  DC     2       3.314  -3.286   4.158  1.00  0.00           H  
ATOM     57  C2'  DC     2       4.403  -5.166   4.284  1.00  0.00           C  
ATOM     58 H2'1  DC     2       5.143  -4.914   3.455  1.00  0.00           H  
ATOM     59 H2'2  DC     2       5.053  -5.478   5.066  1.00  0.00           H  
ATOM     60  O3'  DC     2       4.224  -3.756   6.143  1.00  0.00           O  
ATOM     61  P   GRA     3       4.117  -2.335   6.866  1.00  0.00           P  
ATOM     62  O1P GRA     3       4.418  -2.374   8.278  1.00  0.00           O  
ATOM     63  O5' GRA     3       5.385  -1.709   6.126  1.00  0.00           O  
ATOM     64  C5' GRA     3       6.756  -2.054   6.387  1.00  0.00           C  
ATOM     65 H5'1 GRA     3       6.965  -3.093   6.426  1.00  0.00           H  
ATOM     66 H5'2 GRA     3       7.026  -1.630   7.306  1.00  0.00           H  
ATOM     67  C4' GRA     3       7.456  -1.334   5.184  1.00  0.00           C  
ATOM     68  H4' GRA     3       8.411  -1.479   5.412  1.00  0.00           H  
ATOM     69  O4' GRA     3       7.056  -1.854   3.991  1.00  0.00           O  
ATOM     70  C1' GRA     3       7.137  -0.893   2.912  1.00  0.00           C  
ATOM     71  H1' GRA     3       8.128  -0.810   2.526  1.00  0.00           H  
ATOM     72  C3' GRA     3       7.207   0.199   4.922  1.00  0.00           C  
ATOM     73  H3' GRA     3       6.455   0.533   5.652  1.00  0.00           H  
ATOM     74  C2' GRA     3       6.553   0.361   3.574  1.00  0.00           C  
ATOM     75 H2'1 GRA     3       5.461   0.418   3.654  1.00  0.00           H  
ATOM     76 H2'2 GRA     3       7.036   1.173   3.055  1.00  0.00           H  
ATOM     77  O3' GRA     3       8.349   1.001   4.944  1.00  0.00           O  
ATOM     78  N9  GRA     3       6.174  -1.457   2.083  1.00  0.00           N  
ATOM     79  C8  GRA     3       4.746  -1.711   2.173  1.00  0.00           C  
ATOM     80  H8  GRA     3       4.256  -1.693   3.130  1.00  0.00           H  
ATOM     81  N7  GRA     3       4.270  -2.316   1.119  1.00  0.00           N  
ATOM     82  C5  GRA     3       5.398  -2.275   0.234  1.00  0.00           C  
ATOM     83  C6  GRA     3       5.626  -2.708  -1.056  1.00  0.00           C  
ATOM     84  N6  GRA     3       4.591  -3.151  -1.834  1.00  0.00           N  
ATOM     85  H61 GRA     3       4.508  -2.907  -2.878  1.00  0.00           H  
ATOM     86  H62 GRA     3       3.747  -3.302  -1.309  1.00  0.00           H  
ATOM     87  N1  GRA     3       6.874  -2.706  -1.600  1.00  0.00           N  
ATOM     88  C2  GRA     3       7.900  -2.219  -0.947  1.00  0.00           C  
ATOM     89  H2  GRA     3       8.841  -2.155  -1.422  1.00  0.00           H  
ATOM     90  N3  GRA     3       7.818  -1.672   0.286  1.00  0.00           N  
ATOM     91  C4  GRA     3       6.558  -1.829   0.880  1.00  0.00           C  
ATOM     92  NP  GRA     3       2.854  -1.580   6.148  1.00  0.00           N  
ATOM     93  CN  GRA     3       1.946  -0.889   6.830  1.00  0.00           C  
ATOM     94  NC1 GRA     3       1.702   0.349   6.345  1.00  0.00           N  
ATOM     95  NC2 GRA     3       1.801  -1.199   8.075  1.00  0.00           N  
ATOM     96  C31 GRA     3       1.611  -0.210   9.157  1.00  0.00           C  
ATOM     97  C32 GRA     3       1.256  -2.546   8.466  1.00  0.00           C  
ATOM     98  C33 GRA     3       2.406   0.981   5.245  1.00  0.00           C  
ATOM     99  C34 GRA     3       0.376   1.027   6.635  1.00  0.00           C  
ATOM    100  H11 GRA     3       1.919  -0.614  10.204  1.00  0.00           H  
ATOM    101  H12 GRA     3       2.215   0.669   8.896  1.00  0.00           H  
ATOM    102  H13 GRA     3       0.578   0.027   9.178  1.00  0.00           H  
ATOM    103  H21 GRA     3       1.874  -3.145   9.125  1.00  0.00           H  
ATOM    104  H22 GRA     3       1.105  -3.244   7.551  1.00  0.00           H  
ATOM    105  H23 GRA     3       0.236  -2.368   8.906  1.00  0.00           H  
ATOM    106  H31 GRA     3       3.464   1.179   5.544  1.00  0.00           H  
ATOM    107  H32 GRA     3       1.982   1.956   4.913  1.00  0.00           H  
ATOM    108  H33 GRA     3       2.442   0.327   4.356  1.00  0.00           H  
ATOM    109  H41 GRA     3       0.050   1.789   5.905  1.00  0.00           H  
ATOM    110  H42 GRA     3       0.328   1.513   7.574  1.00  0.00           H  
ATOM    111  H43 GRA     3      -0.236   0.172   6.656  1.00  0.00           H  
ATOM    112  H3T GRA     3       8.343   1.521   5.816  1.00  0.00           H  
TER     113      GRA     3 
END   
