# Supplementary material for: Data for isolation and properties analysis of diastereomers of a mono-substituted phosphoryl guanidine trideoxyribonucleotide
Source: Data Brief. 2019 Jun 20;25:104148. doi: 10.1016/j.dib.2019.104148 (PMC6609727; doi:10.1016/j.dib.2019.104148)
Supplement: Multimedia component 3 [file mmc3.zip › dib_104148_mmc3.pdb]

ATOM      1  H5T DT5     1       5.252  -7.275   0.502  1.00  0.00           H  
ATOM      2  O5' DT5     1       5.818  -8.028   0.705  1.00  0.00           O  
ATOM      3  C5' DT5     1       5.805  -8.408   2.068  1.00  0.00           C  
ATOM      4 H5'1 DT5     1       6.494  -7.839   2.603  1.00  0.00           H  
ATOM      5 H5'2 DT5     1       5.970  -9.474   2.075  1.00  0.00           H  
ATOM      6  C4' DT5     1       4.488  -8.349   2.793  1.00  0.00           C  
ATOM      7  H4' DT5     1       3.727  -8.717   2.172  1.00  0.00           H  
ATOM      8  O4' DT5     1       4.688  -8.999   4.017  1.00  0.00           O  
ATOM      9  C1' DT5     1       4.133  -8.218   5.085  1.00  0.00           C  
ATOM     10  H1' DT5     1       3.186  -8.690   5.205  1.00  0.00           H  
ATOM     11  N1  DT5     1       4.975  -8.332   6.277  1.00  0.00           N  
ATOM     12  C6  DT5     1       6.315  -7.996   6.063  1.00  0.00           C  
ATOM     13  H6  DT5     1       6.519  -7.803   5.045  1.00  0.00           H  
ATOM     14  C5  DT5     1       7.209  -8.142   7.055  1.00  0.00           C  
ATOM     15  C7  DT5     1       8.727  -7.986   6.865  1.00  0.00           C  
ATOM     16  H71 DT5     1       9.220  -8.881   7.154  1.00  0.00           H  
ATOM     17  H72 DT5     1       8.958  -7.753   5.864  1.00  0.00           H  
ATOM     18  H73 DT5     1       9.073  -7.215   7.614  1.00  0.00           H  
ATOM     19  C4  DT5     1       6.757  -8.695   8.413  1.00  0.00           C  
ATOM     20  O4  DT5     1       7.492  -9.034   9.361  1.00  0.00           O  
ATOM     21  N3  DT5     1       5.388  -8.931   8.536  1.00  0.00           N  
ATOM     22  H3  DT5     1       5.048  -9.316   9.363  1.00  0.00           H  
ATOM     23  C2  DT5     1       4.467  -8.759   7.509  1.00  0.00           C  
ATOM     24  O2  DT5     1       3.252  -9.052   7.687  1.00  0.00           O  
ATOM     25  C3' DT5     1       4.019  -6.885   3.045  1.00  0.00           C  
ATOM     26  H3' DT5     1       4.734  -6.137   2.850  1.00  0.00           H  
ATOM     27  C2' DT5     1       3.952  -6.823   4.562  1.00  0.00           C  
ATOM     28 H2'1 DT5     1       4.777  -6.209   4.910  1.00  0.00           H  
ATOM     29 H2'2 DT5     1       2.986  -6.314   4.861  1.00  0.00           H  
ATOM     30  O3' DT5     1       2.704  -6.644   2.563  1.00  0.00           O  
ATOM     31  P    DC     2       2.566  -5.853   1.259  1.00  0.00           P  
ATOM     32  O1P  DC     2       1.112  -5.575   1.071  1.00  0.00           O  
ATOM     33  O2P  DC     2       3.228  -6.619   0.189  1.00  0.00           O  
ATOM     34  O5'  DC     2       3.279  -4.395   1.461  1.00  0.00           O  
ATOM     35  C5'  DC     2       2.736  -3.362   2.264  1.00  0.00           C  
ATOM     36 H5'1  DC     2       2.291  -3.831   3.148  1.00  0.00           H  
ATOM     37 H5'2  DC     2       1.979  -2.780   1.809  1.00  0.00           H  
ATOM     38  C4'  DC     2       3.821  -2.497   3.008  1.00  0.00           C  
ATOM     39  H4'  DC     2       3.399  -1.938   3.776  1.00  0.00           H  
ATOM     40  O4'  DC     2       4.695  -3.339   3.637  1.00  0.00           O  
ATOM     41  C1'  DC     2       5.969  -2.775   3.796  1.00  0.00           C  
ATOM     42  H1'  DC     2       6.154  -2.583   4.873  1.00  0.00           H  
ATOM     43  N1   DC     2       7.022  -3.772   3.446  1.00  0.00           N  
ATOM     44  C6   DC     2       7.265  -3.924   2.119  1.00  0.00           C  
ATOM     45  H6   DC     2       6.601  -3.384   1.514  1.00  0.00           H  
ATOM     46  C5   DC     2       8.247  -4.777   1.706  1.00  0.00           C  
ATOM     47  H5   DC     2       8.450  -4.927   0.682  1.00  0.00           H  
ATOM     48  C4   DC     2       9.031  -5.441   2.739  1.00  0.00           C  
ATOM     49  N4   DC     2      10.062  -6.142   2.317  1.00  0.00           N  
ATOM     50  H41  DC     2      10.303  -6.300   1.347  1.00  0.00           H  
ATOM     51  H42  DC     2      10.601  -6.725   2.982  1.00  0.00           H  
ATOM     52  N3   DC     2       8.735  -5.277   4.043  1.00  0.00           N  
ATOM     53  C2   DC     2       7.785  -4.371   4.423  1.00  0.00           C  
ATOM     54  O2   DC     2       7.526  -4.212   5.631  1.00  0.00           O  
ATOM     55  C3'  DC     2       4.654  -1.599   2.146  1.00  0.00           C  
ATOM     56  H3'  DC     2       4.810  -2.020   1.168  1.00  0.00           H  
ATOM     57  C2'  DC     2       5.969  -1.474   2.909  1.00  0.00           C  
ATOM     58 H2'1  DC     2       6.799  -1.350   2.267  1.00  0.00           H  
ATOM     59 H2'2  DC     2       5.930  -0.547   3.554  1.00  0.00           H  
ATOM     60  O3'  DC     2       4.224  -0.261   1.926  1.00  0.00           O  
ATOM     61  P   GLA     3       2.886   0.152   1.087  1.00  0.00           P  
ATOM     62  O2P GLA     3       2.845   1.572   0.750  1.00  0.00           O  
ATOM     63  O5' GLA     3       1.944  -0.051   2.355  1.00  0.00           O  
ATOM     64  C5' GLA     3       1.981   0.905   3.413  1.00  0.00           C  
ATOM     65 H5'1 GLA     3       1.773   1.930   3.054  1.00  0.00           H  
ATOM     66 H5'2 GLA     3       2.943   0.923   3.831  1.00  0.00           H  
ATOM     67  C4' GLA     3       1.059   0.500   4.555  1.00  0.00           C  
ATOM     68  H4' GLA     3       0.054   0.426   4.248  1.00  0.00           H  
ATOM     69  O4' GLA     3       1.634  -0.682   5.023  1.00  0.00           O  
ATOM     70  C1' GLA     3       1.979  -0.438   6.316  1.00  0.00           C  
ATOM     71  H1' GLA     3       1.233  -0.921   6.907  1.00  0.00           H  
ATOM     72  C3' GLA     3       1.018   1.618   5.548  1.00  0.00           C  
ATOM     73  H3' GLA     3       1.417   2.560   5.144  1.00  0.00           H  
ATOM     74  C2' GLA     3       1.921   1.135   6.646  1.00  0.00           C  
ATOM     75 H2'1 GLA     3       2.790   1.648   6.405  1.00  0.00           H  
ATOM     76 H2'2 GLA     3       1.614   1.300   7.654  1.00  0.00           H  
ATOM     77  O3' GLA     3      -0.300   1.678   6.069  1.00  0.00           O  
ATOM     78  N9  GLA     3       3.331  -1.017   6.597  1.00  0.00           N  
ATOM     79  C8  GLA     3       4.517  -0.412   6.246  1.00  0.00           C  
ATOM     80  H8  GLA     3       4.382   0.502   5.655  1.00  0.00           H  
ATOM     81  N7  GLA     3       5.553  -0.973   6.761  1.00  0.00           N  
ATOM     82  C5  GLA     3       5.118  -2.129   7.342  1.00  0.00           C  
ATOM     83  C6  GLA     3       5.670  -3.207   7.989  1.00  0.00           C  
ATOM     84  N6  GLA     3       6.861  -3.306   8.417  1.00  0.00           N  
ATOM     85  H61 GLA     3       7.521  -2.608   8.299  1.00  0.00           H  
ATOM     86  H62 GLA     3       7.257  -4.090   8.856  1.00  0.00           H  
ATOM     87  N1  GLA     3       4.872  -4.259   8.381  1.00  0.00           N  
ATOM     88  C2  GLA     3       3.557  -4.172   8.156  1.00  0.00           C  
ATOM     89  H2  GLA     3       2.950  -5.009   8.404  1.00  0.00           H  
ATOM     90  N3  GLA     3       2.921  -3.202   7.495  1.00  0.00           N  
ATOM     91  C4  GLA     3       3.757  -2.197   7.130  1.00  0.00           C  
ATOM     92  NP  GLA     3       2.639  -1.085   0.074  1.00  0.00           N  
ATOM     93  CN  GLA     3       2.252  -0.925  -1.194  1.00  0.00           C  
ATOM     94  NC1 GLA     3       2.522  -1.945  -1.986  1.00  0.00           N  
ATOM     95  NC2 GLA     3       1.423   0.080  -1.524  1.00  0.00           N  
ATOM     96  C31 GLA     3       1.064   0.438  -2.914  1.00  0.00           C  
ATOM     97  C32 GLA     3       0.296   0.594  -0.731  1.00  0.00           C  
ATOM     98  C33 GLA     3       1.842  -2.418  -3.118  1.00  0.00           C  
ATOM     99  C34 GLA     3       3.697  -2.823  -1.668  1.00  0.00           C  
ATOM    100  H11 GLA     3       1.881   0.305  -3.615  1.00  0.00           H  
ATOM    101  H12 GLA     3       0.176  -0.118  -3.159  1.00  0.00           H  
ATOM    102  H13 GLA     3       0.878   1.496  -2.966  1.00  0.00           H  
ATOM    103  H21 GLA     3      -0.632   0.579  -1.209  1.00  0.00           H  
ATOM    104  H22 GLA     3       0.485   1.581  -0.403  1.00  0.00           H  
ATOM    105  H23 GLA     3       0.165  -0.176   0.090  1.00  0.00           H  
ATOM    106  H31 GLA     3       0.699  -2.293  -2.996  1.00  0.00           H  
ATOM    107  H32 GLA     3       2.086  -3.484  -3.235  1.00  0.00           H  
ATOM    108  H33 GLA     3       2.162  -1.960  -4.094  1.00  0.00           H  
ATOM    109  H41 GLA     3       4.014  -3.355  -2.538  1.00  0.00           H  
ATOM    110  H42 GLA     3       3.409  -3.498  -0.969  1.00  0.00           H  
ATOM    111  H43 GLA     3       4.430  -2.199  -1.256  1.00  0.00           H  
ATOM    112  H3T GLA     3      -0.462   2.571   6.474  1.00  0.00           H  
TER     113      GLA     3 
END   
