# Supplementary material for: Data for isolation and properties analysis of diastereomers of a mono-substituted phosphoryl guanidine trideoxyribonucleotide
Source: Data Brief. 2019 Jun 20;25:104148. doi: 10.1016/j.dib.2019.104148 (PMC6609727; doi:10.1016/j.dib.2019.104148)
Supplement: Multimedia component 4 [file mmc4.zip › dib_104148_mmc4.pdb]

ATOM      1  H5T DT5     1       3.694  -5.394  -2.138  1.00  0.00           H  
ATOM      2  O5' DT5     1       4.213  -4.616  -2.011  1.00  0.00           O  
ATOM      3  C5' DT5     1       4.125  -4.083  -0.651  1.00  0.00           C  
ATOM      4 H5'1 DT5     1       3.138  -3.512  -0.732  1.00  0.00           H  
ATOM      5 H5'2 DT5     1       4.944  -3.408  -0.486  1.00  0.00           H  
ATOM      6  C4' DT5     1       4.313  -5.064   0.487  1.00  0.00           C  
ATOM      7  H4' DT5     1       4.200  -4.563   1.384  1.00  0.00           H  
ATOM      8  O4' DT5     1       3.354  -6.158   0.424  1.00  0.00           O  
ATOM      9  C1' DT5     1       3.986  -7.405   0.820  1.00  0.00           C  
ATOM     10  H1' DT5     1       3.936  -7.434   1.943  1.00  0.00           H  
ATOM     11  N1  DT5     1       3.244  -8.525   0.180  1.00  0.00           N  
ATOM     12  C6  DT5     1       2.621  -8.381  -1.066  1.00  0.00           C  
ATOM     13  H6  DT5     1       2.959  -7.541  -1.650  1.00  0.00           H  
ATOM     14  C5  DT5     1       1.607  -9.205  -1.519  1.00  0.00           C  
ATOM     15  C7  DT5     1       0.857  -8.958  -2.863  1.00  0.00           C  
ATOM     16  H71 DT5     1       0.628  -9.918  -3.242  1.00  0.00           H  
ATOM     17  H72 DT5     1      -0.040  -8.446  -2.653  1.00  0.00           H  
ATOM     18  H73 DT5     1       1.392  -8.225  -3.457  1.00  0.00           H  
ATOM     19  C4  DT5     1       1.134 -10.226  -0.621  1.00  0.00           C  
ATOM     20  O4  DT5     1       0.110 -10.887  -0.750  1.00  0.00           O  
ATOM     21  N3  DT5     1       1.870 -10.456   0.505  1.00  0.00           N  
ATOM     22  H3  DT5     1       1.546 -11.047   1.203  1.00  0.00           H  
ATOM     23  C2  DT5     1       2.852  -9.639   0.955  1.00  0.00           C  
ATOM     24  O2  DT5     1       3.280  -9.976   2.032  1.00  0.00           O  
ATOM     25  C3' DT5     1       5.699  -5.732   0.559  1.00  0.00           C  
ATOM     26  H3' DT5     1       6.330  -5.424  -0.282  1.00  0.00           H  
ATOM     27  C2' DT5     1       5.425  -7.147   0.306  1.00  0.00           C  
ATOM     28 H2'1 DT5     1       5.317  -7.272  -0.722  1.00  0.00           H  
ATOM     29 H2'2 DT5     1       6.137  -7.821   0.829  1.00  0.00           H  
ATOM     30  O3' DT5     1       6.332  -5.617   1.843  1.00  0.00           O  
ATOM     31  P    DC     2       6.926  -4.291   2.374  1.00  0.00           P  
ATOM     32  O1P  DC     2       7.668  -3.582   1.281  1.00  0.00           O  
ATOM     33  O2P  DC     2       7.699  -4.745   3.526  1.00  0.00           O  
ATOM     34  O5'  DC     2       5.743  -3.335   2.923  1.00  0.00           O  
ATOM     35  C5'  DC     2       4.964  -3.701   4.106  1.00  0.00           C  
ATOM     36 H5'1  DC     2       5.683  -4.009   4.843  1.00  0.00           H  
ATOM     37 H5'2  DC     2       4.492  -4.628   3.842  1.00  0.00           H  
ATOM     38  C4'  DC     2       3.945  -2.613   4.454  1.00  0.00           C  
ATOM     39  H4'  DC     2       3.251  -3.007   5.275  1.00  0.00           H  
ATOM     40  O4'  DC     2       4.605  -1.440   4.962  1.00  0.00           O  
ATOM     41  C1'  DC     2       4.307  -0.322   4.137  1.00  0.00           C  
ATOM     42  H1'  DC     2       3.594   0.267   4.688  1.00  0.00           H  
ATOM     43  N1   DC     2       5.553   0.402   3.960  1.00  0.00           N  
ATOM     44  C6   DC     2       6.772  -0.203   3.568  1.00  0.00           C  
ATOM     45  H6   DC     2       6.719  -1.287   3.359  1.00  0.00           H  
ATOM     46  C5   DC     2       7.897   0.582   3.495  1.00  0.00           C  
ATOM     47  H5   DC     2       8.866   0.291   3.140  1.00  0.00           H  
ATOM     48  C4   DC     2       7.714   1.949   3.670  1.00  0.00           C  
ATOM     49  N4   DC     2       8.721   2.731   3.531  1.00  0.00           N  
ATOM     50  H41  DC     2       9.498   2.309   3.061  1.00  0.00           H  
ATOM     51  H42  DC     2       8.558   3.694   3.562  1.00  0.00           H  
ATOM     52  N3   DC     2       6.624   2.516   4.186  1.00  0.00           N  
ATOM     53  C2   DC     2       5.520   1.784   4.262  1.00  0.00           C  
ATOM     54  O2   DC     2       4.475   2.420   4.445  1.00  0.00           O  
ATOM     55  C3'  DC     2       3.103  -2.192   3.265  1.00  0.00           C  
ATOM     56  H3'  DC     2       3.116  -2.909   2.458  1.00  0.00           H  
ATOM     57  C2'  DC     2       3.746  -0.896   2.829  1.00  0.00           C  
ATOM     58 H2'1  DC     2       4.550  -0.934   2.019  1.00  0.00           H  
ATOM     59 H2'2  DC     2       2.953  -0.268   2.458  1.00  0.00           H  
ATOM     60  O3'  DC     2       1.725  -1.936   3.654  1.00  0.00           O  
ATOM     61  P   GLA     3       0.588  -3.120   3.839  1.00  0.00           P  
ATOM     62  O2P GLA     3      -0.774  -2.492   3.717  1.00  0.00           O  
ATOM     63  O5' GLA     3       0.860  -3.458   5.392  1.00  0.00           O  
ATOM     64  C5' GLA     3       0.829  -2.360   6.404  1.00  0.00           C  
ATOM     65 H5'1 GLA     3      -0.101  -1.894   6.570  1.00  0.00           H  
ATOM     66 H5'2 GLA     3       1.433  -1.556   6.139  1.00  0.00           H  
ATOM     67  C4' GLA     3       1.296  -3.015   7.710  1.00  0.00           C  
ATOM     68  H4' GLA     3       0.529  -3.658   8.125  1.00  0.00           H  
ATOM     69  O4' GLA     3       2.502  -3.717   7.366  1.00  0.00           O  
ATOM     70  C1' GLA     3       3.040  -3.981   8.678  1.00  0.00           C  
ATOM     71  H1' GLA     3       2.429  -4.638   9.290  1.00  0.00           H  
ATOM     72  C3' GLA     3       1.646  -1.995   8.737  1.00  0.00           C  
ATOM     73  H3' GLA     3       1.857  -0.928   8.378  1.00  0.00           H  
ATOM     74  C2' GLA     3       2.948  -2.603   9.281  1.00  0.00           C  
ATOM     75 H2'1 GLA     3       3.776  -1.983   8.996  1.00  0.00           H  
ATOM     76 H2'2 GLA     3       2.913  -2.537  10.437  1.00  0.00           H  
ATOM     77  O3' GLA     3       0.715  -1.988   9.784  1.00  0.00           O  
ATOM     78  N9  GLA     3       4.351  -4.527   8.510  1.00  0.00           N  
ATOM     79  C8  GLA     3       5.591  -3.931   8.351  1.00  0.00           C  
ATOM     80  H8  GLA     3       5.720  -2.894   8.322  1.00  0.00           H  
ATOM     81  N7  GLA     3       6.587  -4.753   8.113  1.00  0.00           N  
ATOM     82  C5  GLA     3       5.980  -6.023   8.291  1.00  0.00           C  
ATOM     83  C6  GLA     3       6.404  -7.360   8.224  1.00  0.00           C  
ATOM     84  N6  GLA     3       7.620  -7.814   8.137  1.00  0.00           N  
ATOM     85  H61 GLA     3       8.406  -7.164   8.064  1.00  0.00           H  
ATOM     86  H62 GLA     3       7.726  -8.862   8.169  1.00  0.00           H  
ATOM     87  N1  GLA     3       5.453  -8.339   8.249  1.00  0.00           N  
ATOM     88  C2  GLA     3       4.172  -7.992   8.487  1.00  0.00           C  
ATOM     89  H2  GLA     3       3.487  -8.849   8.552  1.00  0.00           H  
ATOM     90  N3  GLA     3       3.630  -6.813   8.584  1.00  0.00           N  
ATOM     91  C4  GLA     3       4.592  -5.838   8.469  1.00  0.00           C  
ATOM     92  NP  GLA     3       1.095  -4.277   2.880  1.00  0.00           N  
ATOM     93  CN  GLA     3       0.251  -4.862   2.144  1.00  0.00           C  
ATOM     94  NC1 GLA     3      -0.111  -4.337   0.996  1.00  0.00           N  
ATOM     95  NC2 GLA     3      -0.105  -6.053   2.569  1.00  0.00           N  
ATOM     96  C31 GLA     3      -0.390  -7.235   1.712  1.00  0.00           C  
ATOM     97  C32 GLA     3       0.281  -6.548   3.919  1.00  0.00           C  
ATOM     98  C33 GLA     3       0.288  -2.955   0.699  1.00  0.00           C  
ATOM     99  C34 GLA     3      -1.162  -4.866   0.138  1.00  0.00           C  
ATOM    100  H11 GLA     3      -1.507  -7.364   1.564  1.00  0.00           H  
ATOM    101  H12 GLA     3       0.167  -7.077   0.811  1.00  0.00           H  
ATOM    102  H13 GLA     3       0.134  -8.156   2.116  1.00  0.00           H  
ATOM    103  H21 GLA     3      -0.359  -5.936   4.606  1.00  0.00           H  
ATOM    104  H22 GLA     3       1.358  -6.491   4.223  1.00  0.00           H  
ATOM    105  H23 GLA     3       0.022  -7.572   4.091  1.00  0.00           H  
ATOM    106  H31 GLA     3       1.232  -2.781   1.018  1.00  0.00           H  
ATOM    107  H32 GLA     3      -0.427  -2.269   1.143  1.00  0.00           H  
ATOM    108  H33 GLA     3       0.272  -2.752  -0.302  1.00  0.00           H  
ATOM    109  H41 GLA     3      -1.550  -4.007  -0.413  1.00  0.00           H  
ATOM    110  H42 GLA     3      -1.929  -5.433   0.683  1.00  0.00           H  
ATOM    111  H43 GLA     3      -0.865  -5.477  -0.644  1.00  0.00           H  
ATOM    112  H3T GLA     3       1.125  -1.340  10.385  1.00  0.00           H  
TER     113      GLA     3 
END   
